# Supplementary material for: PKA and HOG signaling contribute separable roles to anaerobic xylose fermentation in yeast engineered for biofuel production
Source: PLoS One. 2019 May 21;14(5):e0212389. doi: 10.1371/journal.pone.0212389 (PMC6528989; doi:10.1371/journal.pone.0212389)
Supplement: S1 Table — This table lists the concentrations of lignotoxins identified in 9% ACSH and the corresponding concentrations added to generate YPDX 6%/3% +LT. (XLSX) [file pone.0212389.s005.xlsx]

## Sheet: Sheet1
Lignotoxins	9% ACSH (𝛍M)	YPDX 6%/3% + LT (𝛍M)
Feruloyl amide	3700	4230
Coumaroyl amide	7940	7130
4-Hydroxybenzamide	33	85
Syringamide	44	140
p-Coumaric acid	480	1440
Ferulic acid	27	180
Benzoic acid	320	320
Syringic acid	14	65
Cinnamic acid	ND	135
Vanillic acid	75	10
Caffeic acid	ND	15
4-Hydroxybenzoic acid	24	145
Azelaic acid	28	30
Vanillin	20	20
Syringaldehyde	7	20
4-Hydroxybenzaldehyde	38	220
4′-Hydroxyacetophenone	35	15
Acetovanillone	30	20
Acetosyringone/3′,5′-Dimethoxy-4′-hydroxyacetophenone	21	20
Furfural	45	45
